# Supplementary material for: A single Citrobacter rodentium infection in Pink1 knockout and wild-type mice leads to regional blood-brain-barrier perturbation and limited microglial activation without dopamine neuron axon terminal loss
Source: PLoS Pathog. 2026 Jun 30;22(6):e1014315. doi: 10.1371/journal.ppat.1014315 (PMC13318054; doi:10.1371/journal.ppat.1014315)
Supplement: S1 Table — (XLSX) [file ppat.1014315.s001.xlsx]

## Sheet: Sheet1
	List of reagents used for western-blot:
	Name of Reagent	Manufacturer	Catalog Number
	Resolving gel buffer	BioRad	#1610798
	Stacking gel buffer	BioRad	#1610799
	10X Tris/Glycine/SDS buffer	BioRad	#1610732
	10X TBS	BioRad	#1706435
	Ponceau S solution	Sigma	P7170-1lit
	30% Acrylamide/Bis solution 29:1	BioRad	#1610156
	Trans-blot turbo 5X transfer buffer	BioRad	#10026938
	TEMED	BioRad	TEM001.50
	Ammonium Persulfate	Sigma	A3678-100G
